# Supplementary material for: Outbreak report of polymyxin-carbapenem-resistant Klebsiella pneumoniae causing untreatable infections evidenced by synergy tests and bacterial genomes
Source: Sci Rep. 2023 Apr 17;13:6238. doi: 10.1038/s41598-023-31901-4 (PMC10110528; doi:10.1038/s41598-023-31901-4)
Supplement: Supplementary file 1 — Supplementary Tables. [file 41598_2023_31901_MOESM1_ESM.xlsx]

## Sheet: Supplementary Table 4A
Supplementary Table 4A. Genes, protein names and predicted feature associated with antimicrobial resistance and cited references in the literature
Gene	Protein name(s) (2, 3)	Predicted feature	Drug class resistance	Reference
aac(6')Ib-cr	aac(6')Ib-cr aminoglycoside acetyltransferase, fluoroquinolone acetylating aminoglycoside acetyltransferase		Aminoglycosides resistance	Srinivasan et al. 20131; Srinivasan et al. 20142; Zowawi et al. 2015 3; Kwon et al. 20164; Heinz et al. 20195; Liao et al. 20206
aadA2	aminoglycoside (3'') (9) adenylyltransferase
acrA	multidrug efflux RND transporter periplasmic adaptor subunit AcrA	AcrAB efflux pump involved in resistance to aminoglycosides
acrB	efflux pump membrane transporter	AcrAB efflux pump involved in resistance to aminoglycosides
aph(3’’)-Ia	aminoglycoside 3'-phosphotransferase
kpnE	efflux genes kpnE	mutation in kpnEF is associated to increase susceptibility to streptomycin in literature
kpnF	kpnF	mutation in kpnEF is associated to increase susceptibility to streptomycin in literature
kpnG	efflux genes kpnG	Insertional inactivation of kpnGH is associated to increase susceptibility to streptomycin, gentamycin and tobramycin in literature
kpnH	kpnH	Insertional inactivation of kpnGH is associated to increase susceptibility to streptomycin, gentamycin and tobramycin in literature
armA	16S rRNA (guanine(1405)-N(7))-methyltransferase
aac(6')Ib-cr	aac(6')Ib-cr aminoglycoside acetyltransferase, fluoroquinolone acetylating aminoglycoside acetyltransferase		Fluoroquinolones resistance	Srinivasan et al. 20142; Zowawi et al. 2015 3; Kwon et al. 20164; Heinz et al. 20195; Li et al. 20197; Liao et al. 20206; Wyres et al. 20208; Cabanel et al. 20219; Lam et al. 202110
acrA	multidrug efflux RND transporter periplasmic adaptor subunit AcrA	AcrAB efflux pump involved in resistance to quinolones, intrinsic resistance
acrB	efflux pump membrane transporter	AcrAB efflux pump involved in resistance to quinolones, intrinsic resistance
ser83Ile mutation in gyrA	DNA gyrase subunit A mutation
kpnG	efflux genes kpnG	Insertional inactivation of kpnGH is asociated to increase susceptibility to ciprofloxacin, norfloxacin in literature
kpnH	kpnH	Insertional inactivation of kpnGH is asociated to increase susceptibility to ciprofloxacin, norfloxacin in literature
oqxA	multidrug efflux RND transporter periplasmic adaptor subunit OqxA	the mobile forms oqxAB genes are often expressed at higher levels, which can confer clinically relevant resistance in K. pneumoniae. At wild-type levels of gene expression oqxAB (efflux pump) confer on K. pneumoniae reduced susceptibility to ciprofloxacin, but do not meet the recognized break points for clinically relevant resistance
oqxB	efflux pump membrane transporter	the mobile forms oqxAB genes are often expressed at higher levels, which can confer clinically relevant resistance in K. pneumoniae. At wild-type levels of gene expression oqxAB (efflux pump) confer on K. pneumoniae reduced susceptibility to ciprofloxacin, but do not meet the recognized break points for clinically relevant resistance
parC-80	parC mutation
qnrA1	quinolone resistance protein QnrA1
ampH	AmpH protein, D-alanyl-D-alanine-carboxypeptidase/endopeptidase AmpH	β-lactamase (Bla), intrinsic resistance	Beta-lactam resistance	Bradford 200111; Paterson & Bonomo 200512; Delmas et al. 200613; Srinivasan et al. 20131; Srinivasan et al. 20142; Evans & Amyesb 201414; Kwon et al. 20164; Liakopoulos et al. 201615;Heinz et al. 20195; Singh et al. 201916; Liao et al. 20206; Lam et al. 202110
blaCTX-M-9	classe A beta-lactamase CTX-M-9	extended-spectrum β-lactamase (Bla_ESBL) CTX-M-9
blaCTX-M-14	classe A beta-lactamase CTX-M-14	Bla_ESBL
blaCTX-M-97	classe A beta-lactamase CTX-M-97	Bla_ESBL
blaDHA-1	class C beta-lactamase DHA-1	Bla
blaKPC-2	class A carbapenemase KPC-2	carbapenemase (Bla_Carb)
blaOXA-1	class D beta-lactamase OXA-1	Bla
blaSHV-11	class A beta-lactamase SHV-11	Bla chromossomal
blaSHV35Q	L35Q point mutation in blaSHV coincident with the acquisition of the IS26 insertion in the promoter	ESBL-positive mutant
blaTEM-1	class A beta-lactamase TEM-1	Bla
kpnE	efflux genes kpnE	mutation in kpnEF is associated to increase susceptibility to cefepime and ceftriaxone in literature
kpnF	kpnF	mutation in kpnEF is associated to increase susceptibility to cefepime and ceftriaxone in literature
kpnG	efflux genes kpnG	Insertional inactivation of kpnGH is associated to increase susceptibility to ceftazidime, ticarcillin, piperacillin, ertapenem and imipenem in literature
kpnH	kpnH	Insertional inactivation of kpnGH is associated to increase susceptibility to ceftazidime, ticarcillin, piperacillin, ertapenem and imipenem in literature
ompK36GD	GD insertion, a mutation that constricts the porin channel, outer membrane protein C	associated with reduced susceptibility to β-lactamases
ompK35-24% mutation	outer membrane protein F	associated with reduced susceptibility to β-lactamases
catA1	chloramphenicol acetyltransferase		Chloramphenicol resistance	Kwon et al. 20164; Heinz et al. 20195
catB3	CatB3	confers resistance to chloramphenicol
catB4	CatB3, chloramphenicol acetyltransferase
dfrA	dihydrofolate reductase		Trimethoprim resistance	Seputiene et al. 201017; Kwon et al. 20164; Liao et al. 20206
dfrA12	dihydrofolate reductase
dfrA8	dihydrofolate reductase in E. coli
sul1	dihydropteroate synthase		Sulfamethoxazole resistance	Kwon et al. 20164; Liao et al. 20206
arr-3	NAD(+)--rifampin ADP-ribosyltransferase Arr-3		Rifampim resistance	Srinivasan et al. 20131; Zowawi et al. 20153; Kwon et al. 20164
kpnE	efflux genes kpnE	mutation in kpnEF is associated to increase susceptibility to rifampim in literature
kpnF	kpnF	mutation in kpnEF is associated to increase susceptibility to rifampim in literature
erm42	23S rRNA (Adenine(2058)-N(6))-methyltransferase Erm(42)	erythromycin resistance protein in Escherichia coli	Macrolide resistance	Desmolaize et al. 201118; Srinivasan et al. 20131; Srinivasan et al. 20142; Kwon et al. 20164; Heinz et al. 20195
kpnE	efflux genes kpnE	mutation in kpnEF is associated to increase susceptibility to erythromycin in literature
kpnF	kpnF	mutation in kpnEF is associated to increase susceptibility to erythromycin in literature
kpnG	efflux genes kpnG	Insertional inactivation of kpnGH is associated to increase susceptibility to erythromycin and azithromycin in literature
kpnH	kpnH	Insertional inactivation of kpnGH is associated to increase susceptibility to erythromycin and azithromycin in literature
mph(A)	macrolide 2'-phosphotransferase
mph(E)	mph(E) family macrolide 2'-phosphotransferase
msrE	ABC-F type ribosomal protection protein Msr(E)	MsrE is an ABC-F subfamily protein that confers resistance to erythromycin and streptogramin B antibiotics.
kpnE	efflux genes kpnE	mutation in kpnEF is associated to increase susceptibility to tetracycline in literature	Tetracycline resistancea	Srinivasan et al. 20131; Wang et al., 201419; Kwon et al. 20164; Møller et al. 201620; Gu et al. 201821; Heinz et al. 20195
kpnF	kpnF	mutation in kpnEF is associated to increase susceptibility to tetracycline in literature
tetA	tetracycline resistance protein, class C	resistance to tetracycline by an active tetracycline efflux
tetR	tetracycline repressor protein class A	repressor protein, tetR family
acrA	multidrug efflux RND transporter periplasmic adaptor subunit AcrA	AcrAB efflux pump involved in resistance to tygecyclines	Tigecycline resistanceb	Veleba et a. 201222; Zhong et al., 201423; Zowawi et al. 20153; Bowers et al. 201524; Ahn et al. 201625; Li et al. 20197
acrB	efflux pump membrane transporter	AcrAB efflux pump involved in resistance to tygecyclines
oqxA	multidrug efflux RND transporter periplasmic adaptor subunit OqxA	the oqxAB gene generally locates on chromosome and/or plasmids flanked by IS26-like elements in clinical isolates conferring low to intermediated resistance to tigecycline
oqxB	efflux pump membrane transporter	the oqxAB gene generally locates on chromosome and/or plasmids flanked by IS26-like elements in clinical isolates conferring low to intermediated resistance to tigecycline
Val130 to Ala mutation in oqxR	putative transcriptional regulator in E. coli, a putative regulator of the oqxAB efflux pump	a mutation in OqxR that results in overexpression of OqxAB pump
tetA	tetracycline efflux MFS transporter Tet(A), tetracycline resistance protein, class C	mutation in tetA gene can lead to tigecycline treatment failure
fosA	glutathione S-transferase, fosfomycin resistance protein FosA3	the mobile forms of these genes are often expressed at higher levels, which can confer clinically relevant resistance in K. pneumoniae. At wild-type levels of gene expression fosA confer on K. pneumoniae reduced susceptibility to fosfomycin, but do not meet the recognized break points for clinically relevant resistance	Fosfomycin resistance	Liao et al. 20206; Wyres et al. 20208; Lam et al. 202110
mgrB truncated	PhoP/PhoQ regulator MgrB		Pokymyxins resistance	Srinivasan et al. 20131; Srinivasan et al. 20142; Liao et al., 20206; Lam et al., 202110
kpnE	efflux genes kpnE	mutation in kpnEF is associated to increase susceptibility to colistin in literature
kpnF	kpnF	mutation in kpnEF is associated to increase susceptibility to colistin in literature
kpnG	efflux genes kpnG	insertional inactivation of kpnGH is associated to increase susceptibility to polymyxin B in literature
kpnH	kpnH	insertional inactivation of kpnGH is associated to increase susceptibility to polymyxin B in literature
pmrB absent	histidine kinase
References
1	Srinivasan, V. B. & Rajamohan, G. KpnEF, a new member of the Klebsiella pneumoniae cell envelope stress response regulon, is an SMR-type efflux pump involved in broad-spectrum antimicrobial resistance. Antimicrob Agents Chemother 57, 4449-4462, doi:10.1128/AAC.02284-12 (2013).
2	Srinivasan, V. B., Singh, B. B., Priyadarshi, N., Chauhan, N. K. & Rajamohan, G. Role of novel multidrug efflux pump involved in drug resistance in Klebsiella pneumoniae. PLoS One 9, e96288, doi:10.1371/journal.pone.0096288 (2014).
3	Zowawi, H. M. et al. Stepwise evolution of pandrug-resistance in Klebsiella pneumoniae. Sci Rep 5, 15082, doi:10.1038/srep15082 (2015).
4	Kwon, T. et al. Comparative genomic analysis of Klebsiella pneumoniae subsp. pneumoniae KP617 and PittNDM01, NUHL24835, and ATCC BAA-2146 reveals unique evolutionary history of this strain. Gut Pathog 8, 34, doi:10.1186/s13099-016-0117-1 (2016).
5	Heinz, E. et al. Resistance mechanisms and population structure of highly drug resistant Klebsiella in Pakistan during the introduction of the carbapenemase NDM-1. Sci Rep 9, 2392, doi:10.1038/s41598-019-38943-7 (2019).
6	Liao, W., Liu, Y. & Zhang, W. Virulence evolution, molecular mechanisms of resistance and prevalence of ST11 carbapenem-resistant Klebsiella pneumoniae in China: A review over the last 10 years. J Glob Antimicrob Resist 23, 174-180, doi:10.1016/j.jgar.2020.09.004 (2020).
7	Li, J. et al. The nature and epidemiology of OqxAB, a multidrug efflux pump. Antimicrob Resist Infect Control 8, 44, doi:10.1186/s13756-019-0489-3 (2019).
8	Wyres, K. L. et al. Genomic surveillance for hypervirulence and multi-drug resistance in invasive Klebsiella pneumoniae from South and Southeast Asia. Genome Med 12, 11, doi:10.1186/s13073-019-0706-y (2020).
9	Cabanel N, R.-C. I., Chiarelli A, Botin T, Tato M, Canton R, Glaser P. Evolution of VIM-1 producing Klebsiella pneumoniae isolates from a hospital outbreak reveals the 2 genetic bases of the loss of the urease-positive identification character. (2021).
10	Lam, M. M. C. et al. Genomic surveillance framework and global population structure for Klebsiella pneumoniae. bioRxiv, 2020.2012.2014.422303, doi:10.1101/2020.12.14.422303 (2021).
11	Bradford, P. A. Extended-spectrum beta-lactamases in the 21st century: characterization, epidemiology, and detection of this important resistance threat. Clin Microbiol Rev 14, 933-951, doi:10.1128/CMR.14.4.933-951.2001 (2001).
12	Paterson, D. L. & Bonomo, R. A. Extended-spectrum beta-lactamases: a clinical update. Clin Microbiol Rev 18, 657-686, doi:10.1128/CMR.18.4.657-686.2005 (2005).
13	Delmas, J., Robin, F., Carvalho, F., Mongaret, C. & Bonnet, R. Prediction of the evolution of ceftazidime resistance in extended-spectrum beta-lactamase CTX-M-9. Antimicrob Agents Chemother 50, 731-738, doi:10.1128/AAC.50.2.731-738.2006 (2006).
14	Evans, B. A. & Amyes, S. G. OXA beta-lactamases. Clin Microbiol Rev 27, 241-263, doi:10.1128/CMR.00117-13 (2014).
15	Liakopoulos, A., Mevius, D. & Ceccarelli, D. A review of SHV extended-spectrum beta-lactamases: neglected yet ubiquitous. Front Microbiol 7, 1374, doi:10.3389/fmicb.2016.01374 (2016).
16	Singh, T. et al. Transcriptome analysis of beta-lactamase genes in diarrheagenic Escherichia coli. Sci Rep 9, 3626, doi:10.1038/s41598-019-40279-1 (2019).
17	Seputiene, V., Povilonis, J., Ruzauskas, M., Pavilonis, A. & Suziedeliene, E. Prevalence of trimethoprim resistance genes in Escherichia coli isolates of human and animal origin in Lithuania. J Med Microbiol 59, 315-322, doi:10.1099/jmm.0.015008-0 (2010).
18	Desmolaize, B., Rose, S., Wilhelm, C., Warrass, R. & Douthwaite, S. Combinations of macrolide resistance determinants in field isolates of Mannheimia haemolytica and Pasteurella multocida. Antimicrob Agents Chemother 55, 4128-4133, doi:10.1128/AAC.00450-11 (2011).
19	Wang, W. et al. High-level tetracycline resistance mediated by efflux pumps Tet(A) and Tet(A)-1 with two start codons. J Med Microbiol 63, 1454-1459, doi:10.1099/jmm.0.078063-0 (2014).
20	Møller, T. S. B. et al. Relation between tetR and tetA expression in tetracycline resistant Escherichia coli. BMC Microbiology 16, 39, doi:10.1186/s12866-016-0649-z (2016).
21	Gu, D., Lv, H., Sun, Q., Shu, L. & Zhang, R. Emergence of tet(A) and blaKPC-2 co-carrying plasmid from a ST11 hypervirulent Klebsiella pneumoniae isolate in patient's gut. Int J Antimicrob Agents 52, 307-308, doi:10.1016/j.ijantimicag.2018.06.003 (2018).
22	Veleba, M., Higgins, P. G., Gonzalez, G., Seifert, H. & Schneiders, T. Characterization of RarA, a novel AraC family multidrug resistance regulator in Klebsiella pneumoniae. Antimicrob Agents Chemother 56, 4450-4458, doi:10.1128/AAC.00456-12 (2012).
23	Zhong, X. et al. First emergence of acrAB and oqxAB mediated tigecycline resistance in clinical isolates of Klebsiella pneumoniae pre-dating the use of tigecycline in a Chinese hospital. PLoS One 9, e115185, doi:10.1371/journal.pone.0115185 (2014).
24	Bowers, J. R. et al. Genomic analysis of the emergence and rapid global dissemination of the clonal group 258 Klebsiella pneumoniae pandemic. PLoS One 10, e0133727, doi:10.1371/journal.pone.0133727 (2015).
25	Ahn, C., Yoon, S. S., Yong, T. S., Jeong, S. H. & Lee, K. The resistance mechanism and clonal distribution of tigecycline-nonsusceptible Klebsiella pneumoniae isolates in Korea. Yonsei Med J 57, 641-646, doi:10.3349/ymj.2016.57.3.641 (2016).

## Sheet: Supplementary Table 5A
Supplementary Table 5A. Genes, protein names and predicted virulence according to the main associated biological characteristics and cited references in the literature
Gene/Locus/Operon	Protein name(2, 3)	Predicted virulence	Main associated biological characteristics	References
K (capsule) locus, wzi	wzi capsule assembly protein		Capsule, confering resistance to phagocytosis by polymorphonuclear leukocytes and killing by complement, antimicrobial peptides and other bactericidal molecules; and abilities to adhere to intestinal or urinary-tract epithelial cells. Increased survival in serum and tissue	Williams et al. 19881; Barnich e al. 20042; Regué et al. 20043; Shon et al., 20134; Brisse et al. 20135; Candan & Aksöz 20156; Jean et al. 20157; Kwon et al. 20168; Paczosa et al. 20169; Rendueles, 202010; Wyres et al., 202011
kpnE	efflux gene	kpnEF mutant impaired both motility and capsule synthesis
kpnF	efflux gene	kpnEF mutant impaired both motility and capsule synthesis
uge	NAD-dependent epimerase, uridine diphosphate galacturonate 4-epimerase, dTDP-glucose 4,6-dehydratase	required for biosynthesis of the capsule
ecpA	common pilus major fimbrillin subunit EcpA		Fimbrium, involved in surface adhesion, motility, cell-cell interactions, bind host derived matrix components, ability to colonize, biofilm formation, conjugation and DNA uptake. Increases biofilm production and thus contribute to colonization. Adherence to environmental, biological- and non-biological surfaces.	Williams et al. 19881; Garner et al. 201212; Khater et al. 201413; Ares et al. 201614; Kwon et al. 20168; Paczosa et al. 20169; Kus et al. 201715; Heinz et al. 201916; Wyres et al., 202011; Gomez-Simmonds & Uhlemann, 201717
ecpB	probable fimbrial chaperone EcpB
ecpC	probable outer membrane usher protein EcpC
ecpD	fimbrial adhesin EcpD
ecpE	ECP production pilus chaperone in E. coli
ecpR	HTH-type transcriptional regulator EcpR
fimH	fimbrial protein FimH	type 1 fimbriae activator
fliY	cysteine transport protein (ABC superfamily, peri_bind
mrkA	fimbrial subunit type 3
mrkC	outer membrane usher protein MrkC
mrkD	fimbria adhesin protein
mrkF	fimbrial subunit type 3
mrkH	flagellar brake protein YcgR	type 3 fimbriae transcription activator
mrkI	LuxR family regulatory protein
mrkJ	C-di-GMP phosphodiesterase
yfcO	fimbrial adhesin YfcO in E.coli
yfcR	putative fimbrial-like protein Yfc
kdsA	2-dehydro-3-deoxyphosphooctonate aldolase		Biosynthesis of the core LPS (endotoxin), promoting bacterial dissemination and colonization of internal organs after the onset of bacteremia, immune evasion, outer membrane stability and protection against the outside environment	Williams et al. 19881; Izquierdo et al. 200318; Regué et al. 20043; Hsieh et al. 201219;Candan & Aksöz 20156; Kwon et al. 20168; Paczosa et al. 20169; Doorduijn et al. 201620
msbA	ATP-dependent lipid A-core flippase, permease protein MsbA
O locus	O antigen (LPS) serotype
pagP	lipid A palmitoyltransferase PagP
pgi	glucose-6-phosphate isomerase.
wabG	lipopolysaccharide core biosynthesis protein	K. pneumoniae strains lacking wabG are unable to generate the LPS outer core or to retain capsular antigen and are attenuated in intraperitoneal, pneumonic, and UTI rodent models of infection
yrbI	3-deoxy-D-manno-octulosonate 8-phosphate phosphatase KdsC
uge	NAD-dependent epimerase, uridine diphosphate galacturonate 4-epimerase, dTDP-glucose 4,6-dehydratase	in the absence of this gene, K. pneumoniae produces rough LPS and is less capable of causing UTI, pneumonia and sepsis than WT strains
gapA	glyceraldehyde-3-phosphate dehydrogenase (Fragment)	protein described in K. pneumoniae OMVs	Present in outer membrane vesicles (OMVs). OMVs have a role in colonization niche, transmission of virulence factors into host cells, and modulation of host defense. OMVs function as a shuttle to deliver LPS into the cytosol of the host cell. OMVs derived from Klebsiella pneumoniae are important secretory nanocomplexes that elicit a potent inflammatory response. K. pneumoniae OMVs increased the b…	Schwechheimer et al. 201521; Cecil, 201722; Baker et al. 201823; Dell' Annunziata et al., 202024; Furuyama & Sircili, 202125
kdsA	2-dehydro-3-deoxyphosphooctonate aldolase	protein described in K. pneumoniae OMVs
mdh	malate dehydrogenase	protein described in K. pneumoniae OMVs
ECS88_3547 locus of nlpI gene	outer membrane lipoprotein NlpI	may be involved in cell division, is related to OMVs release, involved in communication by quorum sensing (QS), biofilm formation, nutrient acquisition, antibiotic resistance, stress response, competition or defense against other microbes, environment, status of the microbial community, transfer of nucleic acids, horizontal gene transfer, toxin delivery, and virulence factors
ompA	outer membrane protein A	protein described in K. pneumoniae OMVs
tolQ	Tol-Pal system protein TolQ	Tol-Pal system protein TolR. Components of Tol-Pal system, linking the inner and outer membranes and the peptidoglycan layer, plays a role in outer membrane invagination during cell division and is important for maintaining outer membrane integrity
tolR	Tol-Pal system protein TolR	Tol-Pal system protein TolR. Components of Tol-Pal system, linking the inner and outer membranes and the peptidoglycan layer, plays a role in outer membrane invagination during cell division and is important for maintaining outer membrane integrity
tsf	elongation factor Ts	protein described in K. pneumoniae OMVs
tsx	nucleoside-specific channel-forming protein	protein described in K. pneumoniae OMVs
ompA	outer membrane protein A		Outer membrane components, confering resistance to environmental stress, serum resistance, membrane functionality, cell shape and anchoring. Porin activity; its loss, lower expression or porin channel size modification are associated with AMR	Montenegro et al. 198526; Kwon et al. 20168; Paczosa et al. 20169; Kus et al. 201715; Hamzaoui et al. 201827; Rocker et al. 202028; Khalid et al 202029
ompK35-24% mutation	outer membrane protein F
ompK36GD	outer membrane protein C, a mutation that constricts the porin channel
ompK37	outer membrane pore protein N
phoE	outer membrane porin PhoE
tolC	outer membrane channel protein
traT	TraT complement resistance protein	TraT lipoprotein family. Blocks the complement-mediated cascade, regulation of conjugation
ycfM	penicillin-binding protein activator LpoB	outer-membrane anchored penicillin-binding protein activator
acrA	multidrug efflux RND transporter periplasmic adaptor subunit AcrA	AcrAB-TolC system reduces the susceptibility to fluoroquinolones, macrolides, chloramphenicol, trimethoprim, and tetracyclines	Efflux or transport system, its overexpression is commonly found in multidrug-resistant clinical isolates, resistance to disinfectant, environmental adaptation.	Nagy et al 200230; Chung et al. 200231; Dorman 200932; Padilla et al. 200933; Srinivasan et al. 201334; Srinivasan et al. 201435; Villa et al. 201436; Paczosa et al. 20169; Kwon et al. 20168; Alcock et al. 202037; The UniProt Consortium 202138
acrB	efflux pump membrane transporter	AcrAB pump utilizing the outer membrane protein TolC reduces the susceptibility to fluoroquinolones, macrolides, chloramphenicol, trimethoprim, and tetracyclines
acrD	efflux pump membrane transporter
fliY	cysteine transport protein (ABC superfamily, peri_bind)
gltP	proton glutamate-aspartate symporter
kpnE	spermidine export protein MdtJ	probable membrane transporter protein/uncharacterized MFS-type transporter BANRA_00996/
kpnF	spermidine export protein MdtI
kpnG	KpnG
kpnH	KpnH
oqxA	multidrug efflux RND transporter periplasmic adaptor subunit OqxA
oqxB	efflux pump membrane transporter
sugE	multidrug SMR transporter	transmembrane transport activity, quaternary ammonium compound-resistance protein SugE
yadG	putative ATP-binding component of a transport system
yadH	transport permease protein
yfcA	probable membrane transporter protein
yfcJ	uncharacterized MFS-type transporter BANRA_00996
znuB	zinc ABC transporter permease
znuC	zinc import ATP-binding protein ZnuC
EC55989_3335 gene	uncharacterized protein	type VI secretion system effector Hcp1 family protein in E. coli	Component of secretion system, role in horizontal gene transfer	Chaudhary et al. 201539; The UniProt Consortium 202138
secY	protein translocase subunit SecY
entA	2,3-dihydro-2,3-dihydroxybenzoate dehydrogenase	enterobactin	Iron acquisition; iron regulatory proteins are involved in the synthesis of siderophore or iron transport system, promoting bacterial growth, inducing inflammatory cytokines and bacterial dissemination or growth in blood.	Williams et al. 19881; Janakiraman et al., 200040; Koczura et al. 200341; Miethke et al. 200742; Ling et al. 201343; Kwon et al. 20168; Paczosa et al. 20169; Holden et al., 201644; Long et al. 201745; Lam et al. 201846; Marsh et al. 201947; Muselius et al. 202048; Wyres et al. 202011
entB	isochorismatase	enterobactin
fepC	iron-enterobactin ABC transporter ATP-binding protein
fhuF	ferric iron reductase FhuF	ferric iron reductase FhuF, siderophore-iron reductase FhuF, required by aerobactin siderophore
fyuA	siderophore yersiniabactin receptor FyuA
iroD	iroD	iron ion transport
iroN	siderophore salmochelin receptor IroN	siderophore uptake transmembrane transporter activity
irp1	irp1 yersiniabactin biosynthetic protein
irp2	Irp2 yersiniabactin biosynthetic protein
iutA	ferric aerobactin receptor
sitA	Iron, manganese ABC transporter substrate-binding protein SitA
ybtA	AraC family transcriptional regulator, yersiniabactin transcriptional regulator YbtA
ybtE	yersiniabactin biosynthesis salycil-AMP ligase YbtE
ybtP	putative inner membrane ABC-transporter	yersiniabactin ABC transporter ATP-binding in Salmonella sp.
ybtQ	permease protein YbtQ
ybtS	yersiniabactin biosynthesis salicylate synthase YbtS
ybtT	yersiniabactin biosynthesis thioesterase YbtT
ybtU	thiazolinyl-S-HMWP1 reductase	similar protein yersiniabactin synthetase
ybtX	yersiniabactin-associated zinc MFS transporter YbtX
yersiniabactin ybt17 locus, ICEKp10	ybt17 locus with an integrative conjugative element ICEKp10	encode the siderophore yersiniabactin
acrR	DNA-binding transcriptional repressor AcrR	multidrug efflux pump acrAB operon transcription repressor	Regulatory system or regulator, involved in transcription od DNA binding. Its overexpression or dysregulation is commonly found in multidrug-resistant clinical isolates, resistance to disinfectant or environmental adaptation	Nagy et al 200230; Chung et al. 200231; Dorman 200932; Padilla et al. 200933; Veleba et al. 201249; Srinivasan et al. 201334; Srinivasan et al. 201435; Kwon et al. 20168; Paczosa et al. 20169
baeR	DNA-binding response regulator
cpxA	histidine kinase
emrR	regulator of plasmid mcrB operon (Microcin B17 synthesis)
envR	multidrug efflux pump acrAB operon transcription repressor
fis	DNA-binding protein Fis
int	class 1 integron integrase
marA	MDR efflux pump AcrAB transcriptional activator MarA	DNA-binding transcriptional repressor MarR
marR	DNA-binding transcriptional repressor MarR	chromosomally intrinsic systems in K. pneumoniae such as MarRAB also has been shown to control efflux pump AcrAB, which confers low level resistance to a variety of antibiotics and disinfectants
oqxR	putative transcriptional regulator in Salmonella
phoP	DNA-binding transcriptional regulator PhoP
phoQ	sensor histidine protein kinase -phosphatase PhoQ
phoR	phosphate regulon sensor protein PhoR
ramA	transcriptional activator RamA
ramR	HTH-type transcriptional repressor Bm3R1, transcriptional regulator RamR	mutations in RamR cause overexpression of the AcrABTolC efflux system and were implicated in tigecycline resistance in K. pneumoniae
rarA	replication-associated recombination protein A	Overexpression of rarA in E. coli led to increases in MICs of tigecycline ciprofloxacin, norfloxacin, tetracycline and chloramphenicol
rfaH	transcription antitermination protein RfaH
robA	MDR efflux pump AcrAB transcriptional activator RobA
sdiA	regulatory activator SdiA
soxR	redox-sensitive transcriptional activator SoxR	Chromosomally intrinsic systems in K. pneumoniae such as SoxRS also has been shown to control efflux pump AcrAB, which confers low level resistance to a variety of antibiotics and disinfectants
soxS	AraC family transcriptional regulator
colibactin cluster clbABCDEFGHILMNOPQR	ClbA protein, colibactin biosynthesis phosphopantetheinyl transferase ClbA in E. coli/ClbB protein, colibactin hybrid non-ribosomal peptide synthetase, type I polyketide synthase ClbB/ ClbC protein/3-hydroxyacyl-coa dehydrogenase, colibactin biosynthesis dehydrogenase ClbD/ colibactin biosynthesis aminomalonyl-acyl carrier protein ClbE/ Butyryl-CoA dehydrogenase/ClbG protein/ClbH protein/colibact…		Toxins, hemolysins, transferase activity, magnesium ion binding, pathway fatty acid biosynthesis, double strand DNA breaks in eukaryotic cells or genotoxic involved in development of colorectal cancer in E. coli. Proposed to facilitate mucosal and gut colonization, and dissemination to the blood and other organs. Associated with liver abscess and present in some hypervirulent clones	Homburg et al. 200750; Kwon et al. 20168; Faïs et al. 201851; Li et al. 201952; Wallenstein et al., 201953; Wyres et al. 202011
ureA	urease subunit gamma		Urea degradation, nitrogen metabolism, required for efficient bacterial gastrointestinal colonization	Andrade et al. 201454; Kwon et al. 20168
ureB	urease subunit beta
ureD	urease accessory protein UreD
kpnE	efflux gene	kpnEF mutant turned sensitive to bile, indicating that it facilitates K. pneumoniae colonization in the small intestine	Survival in hyperosmotic conditions in a microaerobic environment such as the upper gastrointestinal tract	Srinivasan et al. 201334
kpnF	efflux gene	kpnEF mutant turned sensitive to bile, indicating that it facilitates K. pneumoniae colonization in the small intestine
hpt	hypoxanthine phosphoribosyltransferase	used as nitrogen sources under aerobic conditions	Intracellular survival	De la Riva et al, 200855; Spalding & Prigge, 201056; Zhang et al. 201557; Kwon et al. 20168; The UniProt Consortium 202138
lplA	lipoate-protein ligase A	utilization of exogenous lipoic acids from environment
lipA	lipoyl synthase.	utilization of exogenous lipoic acids from environment, lipoylated proteins can be critical for the growth and survival of microbial pathogens and their adaptation to environment niches
iraM	anti-adapter protein IraM	stabilization during Mg starvation	Stress responses in Enterobacteriaceae, cellular response to starvation	Gottesman et al. 201958
iraP	anti-adapter protein IraP	stabilization during phosphate starvation
tig	trigger factor		Trigger factor, protease, act in cell division and cell cycle	Kwon et al. 20168, UniProt Consortium 202138
purT	formate-dependent phosphoribosylglycinamide formyltransferase	involved in the de novo purine biosynthesis	Purine synthesis, essential for cellular replication under conditions in which bacteria are unable to scavenge for exogenous nucleotides	Shaffer et al., 201659; Møller et al. 202060
trpS	tryptophan--tRNA ligase		Tryptophan biosynthesis	Benghezal et al. 200561; Roager & Licht, 201862
argA	amino-acid acetyltransferase	involved in the synthesis of N(2)-acetyl-L-ornithine from L-glutamate.	L-arginine biosynthesis in Klebsiella variicola; senses arginine fluctuations and regulates the virulence of enterohemorrhagic E. coli	Menezes-Garcia et al., 202063
glnA	glutamine synthetase	biosynthesis of glutamine from glutamate and ammonia	Glutamine synthesis, activated by nitrogen deprivation	Reitzer & Magasanik, 198664; Kwon et al. 20168
hemE	uroporphyrinogen decarboxylase		Heme biosynthesis, in the process of bacteria obtain iron from heme	Kwon et al. 20168; Richard et al., 201965
hemF	oxygen-dependent coproporphyrinogen-III oxidase
hemH	ferrochelatase
hemK	release factor glutamine methyltransferase
hemN	coproporphyrinogen-III oxidase
fadA	3-ketoacyl-CoA thiolase	fatty acid oxidation complex subunit beta	Fatty acid biosynthesis, which is part of lipid metabolism; fatty acid usage as a sole carbon and energy source during aerobic growth	Campbell et al. 200366; The UniProt Consortium 202138
irp1	irp1 yersiniabactin biosynthetic protein
clbB	colibactin hybrid non-ribosomal peptide synthetase
rhaA	L-rhamnose isomerase		L-rhamnose (L-Rha) metabolism, a deoxy-hexose sugar commonly found in plants as a part of complex pectin polysaccharides and as a common component of bacteria cell wall. Enterobacteriaceae are capable of utilizing L-Rha as a carbon source	Rodionova et al. 201367
rhaB	rhamnulokinase
rhaD	rhamnulose-1-phosphate aldolase
rhaR	HTH-type transcriptional activator RhaR
rhaS	HTH-type transcriptional activator RhaS
rhaT	L-rhamnose-proton symporter
yfcF	glutathione S-transferase	glutathione peroxidase metabolic process	Detoxify toxic compounds in bacterial cell, biodegradation of xenobiotics and several monocyclic aromatic compounds such as toluene, xylenes, phenols, and atrazine, defense against oxidative stress, protection against chemicals, and resistance to antimicrobial drugs in Acinetobacter sp. Involved in Klebsiella sp. metabolism of environmental lignin mineralization. Hydrogen peroxide resistance, def…	Chee et al. 201468, Allocati et al. 201869; Dos Santos Melo-Nascimento et al., 202070; The UniProt Consortium 202138
yfcG	disulfide-bond oxidoreductase YfcG	glutathione metabolic process
yfcE	phosphoesterase	hydrolase	Hydrolyze biomolecules implicated in DNA repair, post-translational modification, biomineralization, energy metabolism, and signal transduction through regulation of secondary metabolites circulation	Noskova et al., 201971
kpnE	efflux genes kpnE		Mutation in the putative efflux genes kpnE, kpnF described increasing the susceptibility to sodium dodecyl sulfate, deoxycholate, dyes, benzalkonium chloride, chlorhexidine, and triclosan	Srinivasan et al. 201334
kpnF	kpnF
kpnG	efflux genes kpnG		Described insertional inactivation of kpnGH increases the susceptibility to dyes and detergents such as ethidium bromide, acriflavine, deoxycholate, sodium dodecyl sulphate, and disinfectants benzalkonium chloride, chlorhexidine and triclosan	Srinivasan et al. 201435
kpnH	kpnH
terA	tellurium resistance protein TerA, hypothetical protein	response to telluriun ion	Heavy metals resistance, protection from oxidative stress or agents causing membrane damage. Tellurium resistance is independently associated with disease and with hypervirulence in CG23, CG65 and CG86	Toptchieva et al. 200372; Passet & Brisse 201573; Lam et al. 201846;Shaidullina et al. 202074; Wyres et al. 202075
terB	DnaJ-like protein DjlA, tellurium resistance protein terB, hypothetical protein
terC	Putative_membrane-bound_redox_modulator Alx
terD	tellurium resistance protein TerD
terE	general stress protein 16U
terF	terF, hypothetical protein
terW	terW
terX	tellurium resistance protein
terY2	putative tellurium resistance protein, hypothetical protein
terY3	putative tellurium resistance protein, hypothetical protein
terZ	stress response protein SCP4
AMR, antimicrobial resistance; LPS, lipopolysaccharide
References
1	Williams, P. H., Roberts, M. & Hinson, G. Stages in bacterial invasion. Soc Appl Bacteriol Symp Ser 17, 131S-147S (1988).
2	Barnich, N., Bringer, M. A., Claret, L. & Darfeuille-Michaud, A. Involvement of lipoprotein NlpI in the virulence of adherent invasive Escherichia coli strain LF82 isolated from a patient with Crohn's disease. Infect Immun 72, 2484-2493, doi:10.1128/iai.72.5.2484-2493.2004 (2004).
3	Regue, M. et al. A gene, uge, is essential for Klebsiella pneumoniae virulence. Infect Immun 72, 54-61, doi:10.1128/iai.72.1.54-61.2004 (2004).
4	Shon, A. S., Bajwa, R. P. & Russo, T. A. Hypervirulent (hypermucoviscous) Klebsiella pneumoniae: a new and dangerous breed. Virulence 4, 107-118, doi:10.4161/viru.22718 (2013).
5	Brisse, S. et al. wzi Gene sequencing, a rapid method for determination of capsular type for Klebsiella strains. J Clin Microbiol 51, 4073-4078, doi:10.1128/JCM.01924-13 (2013).
6	Candan, E. D. & Aksoz, N. Klebsiella pneumoniae: characteristics of carbapenem resistance and virulence factors. Acta Biochim Pol 62, 867-874, doi:10.18388/abp.2015_1148 (2015).
7	Jean, N. L., Bougault, C. M., Egan, A. J., Vollmer, W. & Simorre, J. P. Solution NMR assignment of LpoB, an outer-membrane anchored Penicillin-Binding Protein activator from Escherichia coli. Biomol NMR Assign 9, 123-127, doi:10.1007/s12104-014-9557-z (2015).
8	Kwon, T. et al. Comparative genomic analysis of Klebsiella pneumoniae subsp. pneumoniae KP617 and PittNDM01, NUHL24835, and ATCC BAA-2146 reveals unique evolutionary history of this strain. Gut Pathog 8, 34, doi:10.1186/s13099-016-0117-1 (2016).
9	Paczosa, M. K. & Mecsas, J. Klebsiella pneumoniae: Going on the offense with a strong defense. Microbiol Mol Biol Rev 80, 629-661, doi:10.1128/MMBR.00078-15 (2016).
10	Rendueles, O. Deciphering the role of the capsule of Klebsiella pneumoniae during pathogenesis: A cautionary tale. Mol Microbiol 113, 883-888, doi:10.1111/mmi.14474 (2020).
11	Wyres, K. L., Lam, M. M. C. & Holt, K. E. Population genomics of Klebsiella pneumoniae. Nature reviews. Microbiology 18, 344-359, doi:10.1038/s41579-019-0315-1 (2020).
12	Garnett, J. A. et al. Structural insights into the biogenesis and biofilm formation by the Escherichia coli common pilus. Proc Natl Acad Sci U S A 109, 3950-3955, doi:10.1073/pnas.1106733109 (2012).
13	Khater, F. et al. In silico analysis of usher encoding genes in Klebsiella pneumoniae and characterization of their role in adhesion and colonization. PLoS One 10, e0116215, doi:10.1371/journal.pone.0116215 (2015).
14	Ares, M. A. et al. Additional regulatory activities of MrkH for the transcriptional expression of the Klebsiella pneumoniae mrk genes: Antagonist of H-NS and repressor. PLoS One 12, e0173285, doi:10.1371/journal.pone.0173285 (2017).
15	Kus, H., Arslan, U., Turk Dagi, H. & Findik, D. [Investigation of various virulence factors of Klebsiella pneumoniae strains isolated from nosocomial infections]. Mikrobiyol Bul 51, 329-339, doi:10.5578/mb.59716 (2017).
16	Heinz, E. et al. Resistance mechanisms and population structure of highly drug resistant Klebsiella in Pakistan during the introduction of the carbapenemase NDM-1. Sci Rep 9, 2392, doi:10.1038/s41598-019-38943-7 (2019).
17	Gomez-Simmonds, A. & Uhlemann, A. C. Clinical implications of genomic adaptation and evolution of carbapenem-resistant Klebsiella pneumoniae. J Infect Dis 215, S18-S27, doi:10.1093/infdis/jiw378 (2017).
18	Izquierdo, L. et al. The Klebsiella pneumoniae wabG gene: role in biosynthesis of the core lipopolysaccharide and virulence. J Bacteriol 185, 7213-7221, doi:10.1128/jb.185.24.7213-7221.2003 (2003).
19	Hsieh, P. F. et al. Lipopolysaccharide O1 antigen contributes to the virulence in Klebsiella pneumoniae causing pyogenic liver abscess. PLoS One 7, e33155, doi:10.1371/journal.pone.0033155 (2012).
20	Doorduijn, D. J., Rooijakkers, S. H., van Schaik, W. & Bardoel, B. W. Complement resistance mechanisms of Klebsiella pneumoniae. Immunobiology 221, 1102-1109, doi:10.1016/j.imbio.2016.06.014 (2016).
21	Schwechheimer, C., Rodriguez, D. L. & Kuehn, M. J. NlpI-mediated modulation of outer membrane vesicle production through peptidoglycan dynamics in Escherichia coli. Microbiologyopen 4, 375-389, doi:10.1002/mbo3.244 (2015).
22	Cecil, J. D. Biochemical characterisation of outer membrane vesicles from periodontal pathogens and their role in innate immunity, Doctor of Philosophy thesis, The University of Melbourne, (2017). https://minerva-access.unimelb.edu.au/bitstream/handle/11343/197978/CECIL%20Final%20PhD%20Thesis.pdf?sequence=1&isAllowed=y.
23	Baker, S. J., Payne, D. J., Rappuoli, R. & De Gregorio, E. Technologies to address antimicrobial resistance. Proc Natl Acad Sci U S A 115, 12887-12895 (2018).
24	Dell'Annunziata, F. et al. Outer membrane vesicles derived from Klebsiella pneumoniae influence the miRNA expression profile in human bronchial epithelial BEAS-2B Cells. Microorganisms 8, doi:10.3390/microorganisms8121985 (2020).
25	Furuyama, N. & Sircili, M. P. Outer membrane vesicles (OMVs) produced by Gram-negative bacteria: Structure, functions, biogenesis, and vaccine application. BioMed Research International 2021, 1490732, doi:10.1155/2021/1490732 (2021).
26	Montenegro, M. A. et al. traT gene sequences, serum resistance and pathogenicity-related factors in clinical isolates of Escherichia coli and other Gram-negative bacteria. J Gen Microbiol 131, 1511-1521, doi:10.1099/00221287-131-6-1511 (1985).
27	Hamzaoui, Z. et al. Role of association of OmpK35 and OmpK36 alteration and blaESBL and/or blaAmpC genes in conferring carbapenem resistance among non-carbapenemase-producing Klebsiella pneumoniae. Int J Antimicrob Agents 52, 898-905, doi:10.1016/j.ijantimicag.2018.03.020 (2018).
28	Rocker, A. et al. Global trends in proteome remodeling of the outer membrane modulate antimicrobial permeability in Klebsiella pneumoniae. mBio 11, doi:10.1128/mBio.00603-20 (2020).
29	Khalid, A., Lubian, A. F., Ma, L., Lin, R. C. Y. & Iredell, J. R. Characterizing the role of porin mutations in susceptibility of beta lactamase producing Klebsiella pneumoniae isolates to ceftaroline and ceftaroline-avibactam. Int J Infect Dis 93, 252-257, doi:10.1016/j.ijid.2020.02.005 (2020).
30	Nagy, G. et al. Loss of regulatory protein RfaH attenuates virulence of uropathogenic Escherichia coli. Infect Immun 70, 4406-4413, doi:10.1128/iai.70.8.4406-4413.2002 (2002).
31	Chung, Y. J. & Saier, M. H., Jr. Overexpression of the Escherichia coli sugE gene confers resistance to a narrow range of quaternary ammonium compounds. J Bacteriol 184, 2543-2545, doi:10.1128/jb.184.9.2543-2545.2002 (2002).
32	Dorman, C. J. Regulatory integration of horizontally-transferred genes in bacteria. Front Biosci (Landmark Ed) 14, 4103-4112 (2009).
33	Padilla, E. et al. Klebsiella pneumoniae AcrAB efflux pump contributes to antimicrobial resistance and virulence. Antimicrob Agents Chemother 54, 177-183, doi:10.1128/AAC.00715-09 (2010).
34	Srinivasan, V. B. & Rajamohan, G. KpnEF, a new member of the Klebsiella pneumoniae cell envelope stress response regulon, is an SMR-type efflux pump involved in broad-spectrum antimicrobial resistance. Antimicrob Agents Chemother 57, 4449-4462, doi:10.1128/AAC.02284-12 (2013).
35	Srinivasan, V. B., Singh, B. B., Priyadarshi, N., Chauhan, N. K. & Rajamohan, G. Role of novel multidrug efflux pump involved in drug resistance in Klebsiella pneumoniae. PLoS One 9, e96288, doi:10.1371/journal.pone.0096288 (2014).
36	Villa, L., Feudi, C., Fortini, D., García-Fernández, A. & Carattoli, A. Genomics of KPC-producing Klebsiella pneumoniae sequence type 512 clone highlights the role of RamR and ribosomal S10 protein mutations in conferring tigecycline resistance. Antimicrob Agents Chemother 58, 1707-1712, doi:10.1128/aac.01803-13 (2014).
37	Alcock, B. P. et al. CARD 2020: antibiotic resistome surveillance with the comprehensive antibiotic resistance database. Nucleic Acids Res 48, D517-D525, doi:10.1093/nar/gkz935 (2020).
38	Consortium, T. U. UniProt: the universal protein knowledgebase in 2021. Nucleic Acids Res 49 (2021).
39	Chaudhary, A. S., Chen, W., Jin, J., Tai, P. C. & Wang, B. SecA: a potential antimicrobial target. Future Med Chem 7, 989-1007, doi:10.4155/fmc.15.42 (2015).
40	Janakiraman, A. & Slauch, J. M. The putative iron transport system SitABCD encoded on SPI1 is required for full virulence of Salmonella typhimurium. Mol Microbiol 35, 1146-1155, doi:10.1046/j.1365-2958.2000.01783.x (2000).
41	Koczura, R. & Kaznowski, A. Occurrence of the Yersinia high-pathogenicity island and iron uptake systems in clinical isolates of Klebsiella pneumoniae. Microb Pathog 35, 197-202, doi:10.1016/s0882-4010(03)00125-6 (2003).
42	Miethke, M. & Marahiel, M. A. Siderophore-based iron acquisition and pathogen control. Microbiol Mol Biol Rev 71, 413-451, doi:10.1128/MMBR.00012-07 (2007).
43	Ling, J. et al. Aerobactin synthesis genes iucA and iucC contribute to the pathogenicity of avian pathogenic Escherichia coli O2 strain E058. PLoS One 8, e57794, doi:10.1371/journal.pone.0057794 (2013).
44	Holden, V. I., Breen, P., Houle, S., Dozois, C. M. & Bachman, M. A. Klebsiella pneumoniae siderophores induce inflammation, bacterial dissemination, and HIF-1alpha stabilization during pneumonia. mBio 7, doi:10.1128/mBio.01397-16 (2016).
45	Long, S. W. et al. Population Genomic Analysis of 1,777 Extended-Spectrum Beta-Lactamase-Producing Klebsiella pneumoniae Isolates, Houston, Texas: Unexpected Abundance of Clonal Group 307. mBio 8, doi:10.1128/mBio.00489-17 (2017).
46	Lam, M. M. C. et al. Tracking key virulence loci encoding aerobactin and salmochelin siderophore synthesis in Klebsiella pneumoniae. Genome Med 10, 77, doi:10.1186/s13073-018-0587-5 (2018).
47	Marsh, J. W. et al. Evolution of outbreak-causing carbapenem-resistant Klebsiella pneumoniae ST258 at a tertiary care hospital over 8 Years. mBio 10, doi:10.1128/mBio.01945-19 (2019).
48	Muselius, B., Sukumaran, A., Yeung, J. & Geddes-McAlister, J. Iron limitation in Klebsiella pneumoniae defines new roles for lon protease in homeostasis and degradation by quantitative proteomics. Front Microbiol 11, 546, doi:10.3389/fmicb.2020.00546 (2020).
49	Veleba, M., Higgins, P. G., Gonzalez, G., Seifert, H. & Schneiders, T. Characterization of RarA, a novel AraC family multidrug resistance regulator in Klebsiella pneumoniae. Antimicrob Agents Chemother 56, 4450-4458, doi:10.1128/AAC.00456-12 (2012).
50	Homburg, S., Oswald, E., Hacker, J. & Dobrindt, U. Expression analysis of the colibactin gene cluster coding for a novel polyketide in Escherichia coli. FEMS Microbiol Lett 275, 255-262, doi:10.1111/j.1574-6968.2007.00889.x (2007).
51	Faïs, T., Delmas, J., Barnich, N., Bonnet, R. & Dalmasso, G. Colibactin: More than a new bacterial toxin. Toxins 10, doi:10.3390/toxins10040151 (2018).
52	Li, Z. R. et al. Macrocyclic colibactin induces DNA double-strand breaks via copper-mediated oxidative cleavage. Nat Chem 11, 880-889, doi:10.1038/s41557-019-0317-7 (2019).
53	Wallenstein, A. et al. ClbR Is the key transcriptional activator of colibactin gene expression in Escherichia coli. mSphere 5, doi:10.1128/mSphere.00591-20 (2020).
54	Andrade, L. N. et al. Expansion and evolution of a virulent, extensively drug-resistant (polymyxin B-resistant), QnrS1-, CTX-M-2-, and KPC-2-producing Klebsiella pneumoniae ST11 international high-risk clone. J Clin Microbiol 52, 2530-2535, doi:10.1128/jcm.00088-14 (2014).
55	de la Riva, L., Badia, J., Aguilar, J., Bender, R. A. & Baldoma, L. The hpx genetic system for hypoxanthine assimilation as a nitrogen source in Klebsiella pneumoniae: gene organization and transcriptional regulation. J Bacteriol 190, 7892-7903, doi:10.1128/jb.01022-08 (2008).
56	Spalding, M. D. & Prigge, S. T. Lipoic acid metabolism in microbial pathogens. Microbiol Mol Biol Rev 74, 200-228, doi:10.1128/MMBR.00008-10 (2010).
57	Zhang, H., Luo, Q., Gao, H. & Feng, Y. A new regulatory mechanism for bacterial lipoic acid synthesis. MicrobiologyOpen 4, 282-300, doi:10.1002/mbo3.237 (2015).
58	Gottesman, S. Trouble is coming: Signaling pathways that regulate general stress responses in bacteria. J Biol Chem 294, 11685-11700, doi:10.1074/jbc.REV119.005593 (2019).
59	Shaffer, C. L. et al. Purine biosynthesis metabolically constrains intracellular survival of uropathogenic Escherichia coli. Infect Immun 85, doi:10.1128/iai.00471-16 (2017).
60	Moller, T. S. B. et al. Global responses to oxytetracycline treatment in tetracycline-resistant Escherichia coli. Sci Rep 10, 8438, doi:10.1038/s41598-020-64995-1 (2020).
61	Benghezal, M. et al. Specific host genes required for the killing of Klebsiella bacteria by phagocytes. Cell Microbiol 8, 139-148, doi:10.1111/j.1462-5822.2005.00607.x (2006).
62	Roager, H. M. & Licht, T. R. Microbial tryptophan catabolites in health and disease. Nature Communications 9, 3294, doi:10.1038/s41467-018-05470-4 (2018).
63	Menezes-Garcia, Z., Kumar, A., Zhu, W., Winter, S. E. & Sperandio, V. l-Arginine sensing regulates virulence gene expression and disease progression in enteric pathogens. Proc Natl Acad Sci U S A 117, 12387-12393, doi:10.1073/pnas.1919683117 (2020).
64	Reitzer, L. J. & Magasanik, B. Transcription of glnA in Escherichia coli is stimulated by activator bound to sites far from the promoter. Cell 45, 785-792, doi:10.1016/0092-8674(86)90553-2 (1986).
65	Richard, K. L., Kelley, B. R. & Johnson, J. G. Heme uptake and utilization by Gram-Negative Bacterial Pathogens. Front Cell Infect Microbiol 9, 81, doi:10.3389/fcimb.2019.00081 (2019).
66	Campbell, J. W., Morgan-Kiss, R. M. & Cronan, J. E., Jr. A new Escherichia coli metabolic competency: growth on fatty acids by a novel anaerobic beta-oxidation pathway. Mol Microbiol 47, 793-805, doi:10.1046/j.1365-2958.2003.03341.x (2003).
67	Rodionova, I. A. et al. Comparative genomics and functional analysis of rhamnose catabolic pathways and regulons in bacteria. Front Microbiol 4, 407, doi:10.3389/fmicb.2013.00407 (2013).
68	Chee, C. S., Tan, I. K. & Alias, Z. Characterization of affinity-purified isoforms of Acinetobacter calcoaceticus Y1 glutathione transferases. ScientificWorldJournal 2014, 750317, doi:10.1155/2014/750317 (2014).
69	Allocati, N., Masulli, M., Di Ilio, C. & Federici, L. Glutathione transferases: substrates, inihibitors and pro-drugs in cancer and neurodegenerative diseases. Oncogenesis 7, 8, doi:10.1038/s41389-017-0025-3 (2018).
70	Dos Santos Melo-Nascimento, A. O. et al. Complete genome reveals genetic repertoire and potential metabolic strategies involved in lignin degradation by environmental ligninolytic Klebsiella variicola P1CD1. PLoS One 15, e0243739, doi:10.1371/journal.pone.0243739 (2020).
71	Noskova, Y. et al. A novel alkaline phosphatase/phosphodiesterase, CamPhoD, from marine bacterium Cobetia amphilecti KMM 296. Mar Drugs 17, doi:10.3390/md17120657 (2019).
72	Toptchieva, A., Sisson, G., Bryden, L. J., Taylor, D. E. & Hoffman, P. S. An inducible tellurite-resistance operon in Proteus mirabilis. Microbiology (Reading) 149, 1285-1295, doi:10.1099/mic.0.25981-0 (2003).
73	Passet, V. & Brisse, S. Association of tellurite resistance with hypervirulent clonal groups of Klebsiella pneumoniae. J Clin Microbiol 53, 1380-1382, doi:10.1128/jcm.03053-14 (2015).
74	Shaidullina, E. et al. Antimicrobial resistance and genomic characterization of OXA-48- and CTX-M-15-co-producing hypervirulent Klebsiella pneumoniae ST23 recovered from nosocomial outbreak. Antibiotics (Basel) 9, doi:10.3390/antibiotics9120862 (2020).
75	Wyres, K. L. et al. Genomic surveillance for hypervirulence and multi-drug resistance in invasive Klebsiella pneumoniae from South and Southeast Asia. Genome Med 12, 11, doi:10.1186/s13073-019-0706-y (2020).
